# Supplementary material for: RAR-Dependent and RAR-Independent RXR Signaling in Stem-like Glioma Cells
Source: Int J Mol Sci. 2023 Nov 17;24(22):16466. doi: 10.3390/ijms242216466 (PMC10671216; doi:10.3390/ijms242216466)
Supplement: Supplementary file 1 [file ijms-24-16466-s001.zip]

Archive with 2 entries (2 files):
- File S2_supplementary information.pdf
- File_S1_supplementary figures & legends.pdf
